# Supplementary material for: Overview and new records of the species of the tribes Dyschiriini and Clivinini from Iraq (Coleoptera, Carabidae, Scaritinae)
Source: Zookeys. 2017 May 9;(672):135–44. doi: 10.3897/zookeys.672.11885 (PMC5527343; doi:10.3897/zookeys.672.11885)
Supplement: XML Treatment for Dyschirius [file zookeys.672.11885-treatment5.xml]

<!DOCTYPE tp:taxon-treatment
  PUBLIC "-//TaxonX//DTD Taxonomic Treatment Publishing DTD v0 20100105//EN" "tax-treatment-NSO.dtd">
<tp:taxon-treatment xmlns:tp="http://www.plazi.org/taxpub"><tp:treatment-meta><kwd-group><label>Taxon classification</label><kwd><named-content xmlns:xlink="http://www.w3.org/1999/xlink" content-type="kingdom">Animalia</named-content></kwd><kwd><named-content xmlns:xlink="http://www.w3.org/1999/xlink" content-type="order">Coleoptera</named-content></kwd><kwd><named-content xmlns:xlink="http://www.w3.org/1999/xlink" content-type="family">Carabidae</named-content></kwd></kwd-group><mixed-citation publication-type="journal"><person-group><name><surname>Bulirsch</surname><given-names>Petr</given-names></name><name><surname>Stachowiak</surname><given-names>Mieczysław</given-names></name></person-group><article-title>Overview and new records of the species of the tribes <tp:taxon-name><tp:taxon-name-part taxon-name-part-type="genus" reg="Dyschiriini">Dyschiriini</tp:taxon-name-part></tp:taxon-name> and <tp:taxon-name><tp:taxon-name-part taxon-name-part-type="genus" reg="Clivinini">Clivinini</tp:taxon-name-part></tp:taxon-name> from Iraq (<tp:taxon-name><tp:taxon-name-part taxon-name-part-type="order">Coleoptera</tp:taxon-name-part></tp:taxon-name>, <tp:taxon-name><tp:taxon-name-part taxon-name-part-type="family">Carabidae</tp:taxon-name-part></tp:taxon-name>, <tp:taxon-name><tp:taxon-name-part taxon-name-part-type="subfamily">Scaritinae</tp:taxon-name-part></tp:taxon-name>)</article-title><source>Zookeys</source><day>9</day><month>5</month><year>2017</year><volume>2017</volume><issue>672</issue><fpage>135</fpage><lpage>144</lpage><pub-id pub-id-type="doi">10.3897/zookeys.672.11885</pub-id></mixed-citation></tp:treatment-meta><tp:nomenclature><label>Genus</label><tp:taxon-name>
              <tp:taxon-name-part taxon-name-part-type="genus" reg="Dyschirius">Dyschirius</tp:taxon-name-part>
            </tp:taxon-name><tp:taxon-authority>Bonelli, 1810</tp:taxon-authority></tp:nomenclature><tp:treatment-sec sec-type="notes" id="SECID0ERAAE"><title>Note.</title><p>This genus in the sense of <xref ref-type="bibr" rid="B6">Fedorenko (1996)</xref> comprises nearly 20 mostly Palearctic taxa; one of them is known also from Iraq.</p></tp:treatment-sec><ref-list><ref id="B6"><mixed-citation xmlns:xlink="http://www.w3.org/1999/xlink" xlink:type="simple">
          <person-group><name name-style="western"><surname>Fedorenko</surname><given-names>DN</given-names></name></person-group> (<year>1996</year>) <source>Reclassification of world <tp:taxon-name><tp:taxon-name-part taxon-name-part-type="genus">Dyschiriini</tp:taxon-name-part></tp:taxon-name>, with a revision of the Palearctic fauna (<tp:taxon-name><tp:taxon-name-part taxon-name-part-type="order">Coleoptera</tp:taxon-name-part></tp:taxon-name>, <tp:taxon-name><tp:taxon-name-part taxon-name-part-type="family">Carabidae</tp:taxon-name-part></tp:taxon-name>).</source> <publisher-name>Pensoft Publishers</publisher-name>, <publisher-loc>Sofia-Moscow-St. Petersburg</publisher-loc>, <size units="page">224 pp</size>.</mixed-citation></ref></ref-list></tp:taxon-treatment>
