# Supplementary material for: Overview and new records of the species of the tribes Dyschiriini and Clivinini from Iraq (Coleoptera, Carabidae, Scaritinae)
Source: Zookeys. 2017 May 9;(672):135–44. doi: 10.3897/zookeys.672.11885 (PMC5527343; doi:10.3897/zookeys.672.11885)
Supplement: XML Treatment for Dyschiriodes (Dyschiriodes) agnatus [file zookeys.672.11885-treatment8.xml]

<!DOCTYPE tp:taxon-treatment
  PUBLIC "-//TaxonX//DTD Taxonomic Treatment Publishing DTD v0 20100105//EN" "tax-treatment-NSO.dtd">
<tp:taxon-treatment xmlns:tp="http://www.plazi.org/taxpub"><tp:treatment-meta><kwd-group><label>Taxon classification</label><kwd><named-content xmlns:xlink="http://www.w3.org/1999/xlink" content-type="kingdom">Animalia</named-content></kwd><kwd><named-content xmlns:xlink="http://www.w3.org/1999/xlink" content-type="order">Coleoptera</named-content></kwd><kwd><named-content xmlns:xlink="http://www.w3.org/1999/xlink" content-type="family">Carabidae</named-content></kwd></kwd-group><mixed-citation publication-type="journal"><person-group><name><surname>Bulirsch</surname><given-names>Petr</given-names></name><name><surname>Stachowiak</surname><given-names>Mieczysław</given-names></name></person-group><article-title>Overview and new records of the species of the tribes <tp:taxon-name><tp:taxon-name-part taxon-name-part-type="genus" reg="Dyschiriini">Dyschiriini</tp:taxon-name-part></tp:taxon-name> and <tp:taxon-name><tp:taxon-name-part taxon-name-part-type="genus" reg="Clivinini">Clivinini</tp:taxon-name-part></tp:taxon-name> from Iraq (<tp:taxon-name><tp:taxon-name-part taxon-name-part-type="order">Coleoptera</tp:taxon-name-part></tp:taxon-name>, <tp:taxon-name><tp:taxon-name-part taxon-name-part-type="family">Carabidae</tp:taxon-name-part></tp:taxon-name>, <tp:taxon-name><tp:taxon-name-part taxon-name-part-type="subfamily">Scaritinae</tp:taxon-name-part></tp:taxon-name>)</article-title><source>Zookeys</source><day>9</day><month>5</month><year>2017</year><volume>2017</volume><issue>672</issue><fpage>135</fpage><lpage>144</lpage><pub-id pub-id-type="doi">10.3897/zookeys.672.11885</pub-id></mixed-citation></tp:treatment-meta><tp:nomenclature><tp:taxon-name>
              <tp:taxon-name-part taxon-name-part-type="genus" reg="Dyschiriodes">Dyschiriodes</tp:taxon-name-part> (<tp:taxon-name-part taxon-name-part-type="subgenus" reg="Dyschiriodes">Dyschiriodes</tp:taxon-name-part>) <tp:taxon-name-part taxon-name-part-type="species" reg="agnatus">agnatus</tp:taxon-name-part></tp:taxon-name><tp:taxon-authority>(Motschulsky, 1844)</tp:taxon-authority><tp:nomenclature-citation-list><tp:nomenclature-citation><tp:taxon-name>
                  <tp:taxon-name-part taxon-name-part-type="genus" reg="Dyschiriodes">Dyschiriodes</tp:taxon-name-part> (<tp:taxon-name-part taxon-name-part-type="subgenus" reg="Dyschiriodes">Dyschiriodes</tp:taxon-name-part>) <tp:taxon-name-part taxon-name-part-type="species" reg="agnatus">agnatus</tp:taxon-name-part></tp:taxon-name><comment>(Motschulsky, 1844); <xref ref-type="bibr" rid="B1">Ali 1966</xref>: 15 (as <tp:taxon-name><tp:taxon-name-part taxon-name-part-type="genus" reg="Dyschiriodes">D.</tp:taxon-name-part> <tp:taxon-name-part taxon-name-part-type="species" reg="lucidus">lucidus</tp:taxon-name-part></tp:taxon-name> Putzeys, 1866); <xref ref-type="bibr" rid="B6">Fedorenko 1996</xref>: 157 (geographical distribution map); <xref ref-type="bibr" rid="B2">Balkenohl 2003</xref>: 224.</comment></tp:nomenclature-citation></tp:nomenclature-citation-list></tp:nomenclature><tp:treatment-sec sec-type="New record" id="SECID0ELHAE"><title>New record.</title><p>1 specimen: Iraq, Tekrit, ii-v.1979, (<abbrev xmlns:xlink="http://www.w3.org/1999/xlink" xlink:title="collection of Petr Bulirsch, Prague, Czech Republic" id="ABBRID0ERHAE" xlink:type="simple">PBPC</abbrev>).</p></tp:treatment-sec><tp:treatment-sec sec-type="comments" id="SECID0EVHAE"><title>Comment.</title><p>A very common species widespread from NW Africa to W Kazakhstan.</p></tp:treatment-sec><ref-list><ref id="B1"><mixed-citation xmlns:xlink="http://www.w3.org/1999/xlink" xlink:type="simple">
          <person-group><name name-style="western"><surname>Ali</surname><given-names>HA</given-names></name></person-group> (<year>1966</year>) <article-title>A Key to the <tp:taxon-name><tp:taxon-name-part taxon-name-part-type="family">Carabidae</tp:taxon-name-part></tp:taxon-name> (<tp:taxon-name><tp:taxon-name-part taxon-name-part-type="class">Insecta</tp:taxon-name-part></tp:taxon-name>, <tp:taxon-name><tp:taxon-name-part taxon-name-part-type="order">Coleoptera</tp:taxon-name-part></tp:taxon-name>) of Iraq. Iraq National History Museum Publication No.</article-title> <volume>23</volume>: <fpage>1</fpage>–<lpage>38</lpage>.</mixed-citation></ref><ref id="B6"><mixed-citation xmlns:xlink="http://www.w3.org/1999/xlink" xlink:type="simple">
          <person-group><name name-style="western"><surname>Fedorenko</surname><given-names>DN</given-names></name></person-group> (<year>1996</year>) <source>Reclassification of world <tp:taxon-name><tp:taxon-name-part taxon-name-part-type="genus">Dyschiriini</tp:taxon-name-part></tp:taxon-name>, with a revision of the Palearctic fauna (<tp:taxon-name><tp:taxon-name-part taxon-name-part-type="order">Coleoptera</tp:taxon-name-part></tp:taxon-name>, <tp:taxon-name><tp:taxon-name-part taxon-name-part-type="family">Carabidae</tp:taxon-name-part></tp:taxon-name>).</source> <publisher-name>Pensoft Publishers</publisher-name>, <publisher-loc>Sofia-Moscow-St. Petersburg</publisher-loc>, <size units="page">224 pp</size>.</mixed-citation></ref><ref id="B2"><mixed-citation xmlns:xlink="http://www.w3.org/1999/xlink" xlink:type="simple">
          <person-group><name name-style="western"><surname>Balkenohl</surname><given-names>M</given-names></name></person-group> (<year>2003</year>) <article-title><tp:taxon-name><tp:taxon-name-part taxon-name-part-type="subfamily">Scaritinae</tp:taxon-name-part></tp:taxon-name>.</article-title> In: <person-group><name name-style="western"><surname>Löbl</surname><given-names>I</given-names></name><name name-style="western"><surname>Smetana</surname><given-names>A</given-names></name></person-group> (<role>Eds</role>) <issue-title>Catalogue of Palearctic Coleoptera, Volume 1 Archostemata - Myxophaga - Adephaga.</issue-title> <source>Apollo Books, Stenstrup</source>, <fpage>219</fpage>–<lpage>234</lpage>.</mixed-citation></ref></ref-list></tp:taxon-treatment>
