# Supplementary material for: Overview and new records of the species of the tribes Dyschiriini and Clivinini from Iraq (Coleoptera, Carabidae, Scaritinae)
Source: Zookeys. 2017 May 9;(672):135–44. doi: 10.3897/zookeys.672.11885 (PMC5527343; doi:10.3897/zookeys.672.11885)
Supplement: XML Treatment for Clivinopsis [file zookeys.672.11885-treatment19.xml]

<!DOCTYPE tp:taxon-treatment
  PUBLIC "-//TaxonX//DTD Taxonomic Treatment Publishing DTD v0 20100105//EN" "tax-treatment-NSO.dtd">
<tp:taxon-treatment xmlns:tp="http://www.plazi.org/taxpub"><tp:treatment-meta><kwd-group><label>Taxon classification</label><kwd><named-content xmlns:xlink="http://www.w3.org/1999/xlink" content-type="kingdom">Animalia</named-content></kwd><kwd><named-content xmlns:xlink="http://www.w3.org/1999/xlink" content-type="order">Coleoptera</named-content></kwd><kwd><named-content xmlns:xlink="http://www.w3.org/1999/xlink" content-type="family">Carabidae</named-content></kwd></kwd-group><mixed-citation publication-type="journal"><person-group><name><surname>Bulirsch</surname><given-names>Petr</given-names></name><name><surname>Stachowiak</surname><given-names>Mieczysław</given-names></name></person-group><article-title>Overview and new records of the species of the tribes <tp:taxon-name><tp:taxon-name-part taxon-name-part-type="genus" reg="Dyschiriini">Dyschiriini</tp:taxon-name-part></tp:taxon-name> and <tp:taxon-name><tp:taxon-name-part taxon-name-part-type="genus" reg="Clivinini">Clivinini</tp:taxon-name-part></tp:taxon-name> from Iraq (<tp:taxon-name><tp:taxon-name-part taxon-name-part-type="order">Coleoptera</tp:taxon-name-part></tp:taxon-name>, <tp:taxon-name><tp:taxon-name-part taxon-name-part-type="family">Carabidae</tp:taxon-name-part></tp:taxon-name>, <tp:taxon-name><tp:taxon-name-part taxon-name-part-type="subfamily">Scaritinae</tp:taxon-name-part></tp:taxon-name>)</article-title><source>Zookeys</source><day>9</day><month>5</month><year>2017</year><volume>2017</volume><issue>672</issue><fpage>135</fpage><lpage>144</lpage><pub-id pub-id-type="doi">10.3897/zookeys.672.11885</pub-id></mixed-citation></tp:treatment-meta><tp:nomenclature><label>Genus</label><tp:taxon-name>
              <tp:taxon-name-part taxon-name-part-type="genus" reg="Clivinopsis">Clivinopsis</tp:taxon-name-part>
            </tp:taxon-name><tp:taxon-authority>Bedel, 1895</tp:taxon-authority></tp:nomenclature><tp:treatment-sec sec-type="notes" id="SECID0ERFAG"><title>Note.</title><p>The genus is recognized as including one rare species from North Africa (with two subspecies) and the other one from the Middle Asia.</p></tp:treatment-sec></tp:taxon-treatment>
