# Supplementary material for: Overview and new records of the species of the tribes Dyschiriini and Clivinini from Iraq (Coleoptera, Carabidae, Scaritinae)
Source: Zookeys. 2017 May 9;(672):135–44. doi: 10.3897/zookeys.672.11885 (PMC5527343; doi:10.3897/zookeys.672.11885)
Supplement: XML Treatment for Clivinopsis strigifrons [file zookeys.672.11885-treatment20.xml]

<!DOCTYPE tp:taxon-treatment
  PUBLIC "-//TaxonX//DTD Taxonomic Treatment Publishing DTD v0 20100105//EN" "tax-treatment-NSO.dtd">
<tp:taxon-treatment xmlns:tp="http://www.plazi.org/taxpub"><tp:treatment-meta><kwd-group><label>Taxon classification</label><kwd><named-content xmlns:xlink="http://www.w3.org/1999/xlink" content-type="kingdom">Animalia</named-content></kwd><kwd><named-content xmlns:xlink="http://www.w3.org/1999/xlink" content-type="order">Coleoptera</named-content></kwd><kwd><named-content xmlns:xlink="http://www.w3.org/1999/xlink" content-type="family">Carabidae</named-content></kwd></kwd-group><mixed-citation publication-type="journal"><person-group><name><surname>Bulirsch</surname><given-names>Petr</given-names></name><name><surname>Stachowiak</surname><given-names>Mieczysław</given-names></name></person-group><article-title>Overview and new records of the species of the tribes <tp:taxon-name><tp:taxon-name-part taxon-name-part-type="genus" reg="Dyschiriini">Dyschiriini</tp:taxon-name-part></tp:taxon-name> and <tp:taxon-name><tp:taxon-name-part taxon-name-part-type="genus" reg="Clivinini">Clivinini</tp:taxon-name-part></tp:taxon-name> from Iraq (<tp:taxon-name><tp:taxon-name-part taxon-name-part-type="order">Coleoptera</tp:taxon-name-part></tp:taxon-name>, <tp:taxon-name><tp:taxon-name-part taxon-name-part-type="family">Carabidae</tp:taxon-name-part></tp:taxon-name>, <tp:taxon-name><tp:taxon-name-part taxon-name-part-type="subfamily">Scaritinae</tp:taxon-name-part></tp:taxon-name>)</article-title><source>Zookeys</source><day>9</day><month>5</month><year>2017</year><volume>2017</volume><issue>672</issue><fpage>135</fpage><lpage>144</lpage><pub-id pub-id-type="doi">10.3897/zookeys.672.11885</pub-id></mixed-citation></tp:treatment-meta><tp:nomenclature><tp:taxon-name>
              <tp:taxon-name-part taxon-name-part-type="genus" reg="Clivinopsis">Clivinopsis</tp:taxon-name-part>
              <tp:taxon-name-part taxon-name-part-type="species" reg="strigifrons">strigifrons</tp:taxon-name-part>
            </tp:taxon-name><tp:taxon-authority>(Fairmaire, 1874)</tp:taxon-authority></tp:nomenclature><tp:treatment-sec sec-type="material" id="SECID0EZGAG"><title>Studied material.</title><p>
              <italic><tp:taxon-name><tp:taxon-name-part taxon-name-part-type="genus" reg="Clivinopsis">Clivinopsis</tp:taxon-name-part> <tp:taxon-name-part taxon-name-part-type="species" reg="strigifrons">strigifrons</tp:taxon-name-part></tp:taxon-name></italic>: 1 specimen: Tunisie, Tozeur, iv.1954, R. Demoflys; (<abbrev xmlns:xlink="http://www.w3.org/1999/xlink" xlink:title="collection of Petr Bulirsch, Prague, Czech Republic" id="ABBRID0EKHAG" xlink:type="simple">PBPC</abbrev>); <italic><tp:taxon-name><tp:taxon-name-part taxon-name-part-type="genus" reg="Clivinopsis">Clivinopsis</tp:taxon-name-part> <tp:taxon-name-part taxon-name-part-type="species" reg="conicicollis">conicicollis</tp:taxon-name-part></tp:taxon-name></italic> (Reitter, 1909): 1 specimen: Turkmenistan, Mary, Badchyz NSG, Eroyulenduz, 19–20.iv.1993, Cate &amp; Dostal leg., (<abbrev xmlns:xlink="http://www.w3.org/1999/xlink" xlink:title="collection of Petr Bulirsch, Prague, Czech Republic" id="ABBRID0EZHAG" xlink:type="simple">PBPC</abbrev>).</p></tp:treatment-sec><tp:treatment-sec sec-type="New record" id="SECID0E4HAG"><title>New record.</title><p>1 specimen: Iraq: Hatra, 3.v.1978, leg. Z. Stebnicka, (<abbrev xmlns:xlink="http://www.w3.org/1999/xlink" content-type="institution" xlink:title="Institute of Systematics and Evolution of Animals of the Polish Academy of Sciences, Kraków, Poland" id="ABBRID0EDIAG" xlink:type="simple">ISEA</abbrev>).</p></tp:treatment-sec><tp:treatment-sec sec-type="comments" id="SECID0EIIAG"><title>Comments.</title><p>The locality in Iraq is subequally distant from those of <italic><tp:taxon-name><tp:taxon-name-part taxon-name-part-type="genus" reg="Clivinopsis">C.</tp:taxon-name-part> <tp:taxon-name-part taxon-name-part-type="species" reg="conicicollis">conicicollis</tp:taxon-name-part></tp:taxon-name></italic> (Turkmenistan, Kazakhstan) and <italic><tp:taxon-name><tp:taxon-name-part taxon-name-part-type="genus" reg="Clivinopsis">C.</tp:taxon-name-part> <tp:taxon-name-part taxon-name-part-type="species" reg="strigifrons">strigifrons</tp:taxon-name-part></tp:taxon-name></italic> (Algeria, Tunis, Mauretania). We have found no significant difference between all examined specimens of these two species. Unlike of <xref ref-type="bibr" rid="B6">Fedorenko (1996)</xref> and <xref ref-type="bibr" rid="B2">Balkenohl (2003)</xref> who treated both taxa separately we follow <xref ref-type="bibr" rid="B12">Müller (1937</xref>: 130) in recognizing these taxa as conspecific. The validity of <italic><tp:taxon-name><tp:taxon-name-part taxon-name-part-type="genus" reg="Clivinopsis">C.</tp:taxon-name-part> <tp:taxon-name-part taxon-name-part-type="species" reg="strigifrons">strigifrons</tp:taxon-name-part> <tp:taxon-name-part taxon-name-part-type="subspecies" reg="bonifacei">bonifacei</tp:taxon-name-part></tp:taxon-name></italic> Bruneau de Miré, 1952 (Mauretania) is unclear.</p></tp:treatment-sec><ref-list><ref id="B6"><mixed-citation xmlns:xlink="http://www.w3.org/1999/xlink" xlink:type="simple">
          <person-group><name name-style="western"><surname>Fedorenko</surname><given-names>DN</given-names></name></person-group> (<year>1996</year>) <source>Reclassification of world <tp:taxon-name><tp:taxon-name-part taxon-name-part-type="genus">Dyschiriini</tp:taxon-name-part></tp:taxon-name>, with a revision of the Palearctic fauna (<tp:taxon-name><tp:taxon-name-part taxon-name-part-type="order">Coleoptera</tp:taxon-name-part></tp:taxon-name>, <tp:taxon-name><tp:taxon-name-part taxon-name-part-type="family">Carabidae</tp:taxon-name-part></tp:taxon-name>).</source> <publisher-name>Pensoft Publishers</publisher-name>, <publisher-loc>Sofia-Moscow-St. Petersburg</publisher-loc>, <size units="page">224 pp</size>.</mixed-citation></ref><ref id="B2"><mixed-citation xmlns:xlink="http://www.w3.org/1999/xlink" xlink:type="simple">
          <person-group><name name-style="western"><surname>Balkenohl</surname><given-names>M</given-names></name></person-group> (<year>2003</year>) <article-title><tp:taxon-name><tp:taxon-name-part taxon-name-part-type="subfamily">Scaritinae</tp:taxon-name-part></tp:taxon-name>.</article-title> In: <person-group><name name-style="western"><surname>Löbl</surname><given-names>I</given-names></name><name name-style="western"><surname>Smetana</surname><given-names>A</given-names></name></person-group> (<role>Eds</role>) <issue-title>Catalogue of Palearctic Coleoptera, Volume 1 Archostemata - Myxophaga - Adephaga.</issue-title> <source>Apollo Books, Stenstrup</source>, <fpage>219</fpage>–<lpage>234</lpage>.</mixed-citation></ref><ref id="B12"><mixed-citation xmlns:xlink="http://www.w3.org/1999/xlink" xlink:type="simple">
          <person-group><name name-style="western"><surname>Müller</surname><given-names>G</given-names></name></person-group> (<year>1937</year>) <article-title>Note su alcuni carabidi della Balcania e della regione mediterranea.</article-title> <source>Atti del Museo Civico di Storia Naturale di Trieste</source> <volume>13</volume>: <fpage>135</fpage>–<lpage>139</lpage>.</mixed-citation></ref></ref-list></tp:taxon-treatment>
